# Supplementary material for: Design and Study of a Reflector-Separated Light Dispersion-Compensated 3D Microscopy System
Source: Sensors (Basel). 2023 May 6;23(9):4516. doi: 10.3390/s23094516 (PMC10181646; doi:10.3390/s23094516)
Supplement: Supplementary file 1 [file sensors-23-04516-s001.zip]

Archive with 4 entries (4 files):
- S1ú║tube lens180.SES
- S1ú║tube lens180.zmx
- S2ú║Objective.SES
- S2ú║Objective.zmx
